# Supplementary material for: Potential Benefits of Behaviors and Lifestyle for Human Health and Well-Being
Source: Nutrients. 2025 Oct 16;17(20):3253. doi: 10.3390/nu17203253 (PMC12566935; doi:10.3390/nu17203253)
Supplement: Supplementary file 1 [file nutrients-17-03253-s001.zip]

Archive with 1 entries (1 files):
- nutrients-3893174-supplementary.pdf
